# Supplementary material for: Enhancement of Bioactive Compounds and Antioxidant Properties in Codonopsis pilosula Through Extrusion Processing and Development of Codonopsis-Oat Powder
Source: Foods. 2025 Oct 13;14(20):3485. doi: 10.3390/foods14203485 (PMC12563478; doi:10.3390/foods14203485)
Supplement: Supplementary file 1 [file foods-14-03485-s001.zip]

Archive with 1 entries (1 files):
- foods-3884628-supplementary.pdf
